# Supplementary material for: 8,15-Dioxa-10,13-di­aza­tetra­cyclo­[14.4.0.02,7.09,14]icosa-1(16),2,4,6,9(14),10,12,17,19-nona­ene
Source: Acta Crystallogr Sect E Struct Rep Online. 2013 Apr 30;69(Pt 5):o813–4. doi: 10.1107/S1600536813011318 (PMC3648330; doi:10.1107/S1600536813011318)
Supplement: Supplementary file 1 [file e-69-0o813-sup1.cif]

##############################################################################
#                                                                            #
# This CIF contains the data in a paper accepted for publication in          #
# Acta Crystallographica Section E. It conforms to the requirements of       #
# Notes for Authors for Acta Crystallographica Section E, and has been       #
# peer reviewed under the auspices of the IUCr Commission on Journals.       #
#                                                                            #
# Full details of the Crystallographic Information File format               #
# are given in the paper "The Crystallographic Information File (CIF):       #
# a New Standard Archive File for Crystallography" by S. R. Hall, F. H.      #
# Allen and I. D. Brown [Acta Cryst. (1991), A47, 655-685].                  #
#                                                                            #
# The current version of the core CIF dictionary is obtainable from          #
# ftp://ftp.iucr.org/pub/cif_core.dic.                                       #
#                                                                            #
# Software is freely available for graphical display of the structure(s)     #
# in this CIF. For information consult the CIF software page                 #
# http://www.iucr.org/resources/cif/software.                                #
#                                                                            #
# This file may be used for bona fide research purposes within the           #
# scientific community so long as proper attribution is given to the journal # 
# article from which it was obtained.                                        #
#                                                                            #
##############################################################################
data_global
_audit_creation_method     SHELXL-97
_journal_date_recd_electronic     2013-04-10
_journal_date_accepted     2013-04-25
_journal_name_full     'Acta Crystallographica, Section E'
_journal_year     2013
_journal_volume     69
_journal_issue      5
_journal_page_first     o813
_journal_page_last     o814
_journal_paper_category     QO
_journal_paper_doi     10.1107/S1600536813011318
_journal_coeditor_code     SU2586
_publ_contact_author_name     'Devadasan Velmurugan'
_publ_contact_author_address
;  CAS in Crystallography and Biophysics
   University of madras
   Maraimalai campus(guindy campus)
   Chennai 600 025
   India
;
_publ_contact_author_email     'shirai2011@gmail.com'
_publ_contact_author_fax     '044 091 2499 3057'
_publ_contact_author_phone     '044 091 24484170'
_publ_section_title
;\
8,15-Dioxa-10,13-diazatetracyclo[14.4.0.0^2,7^.0^9,14^]icosa-1(16),2,4,6,9(14),\
10,12,17,19-nonaene
;
loop_
    _publ_author_name
    _publ_author_address
    'Thothadri Srinivasan'
;
    Centre of Advanced Study in Crystallography and Biophysics
    University of Madras
    Guindy Campus
    Chennai 600 025
    India
;
    'Venkatesan Kalpana'
;
   Department of Organic Chemistry,
   University of Madras,
   Guindy Campus,
   Chennai 600 025,
   India
;
    'Perumal Rajakumar'
;
   Department of Organic Chemistry,
   University of Madras,
   Guindy Campus,
   Chennai 600 025,
   India
;
    'Devadasan Velmurugan'
;
    Centre of Advanced Study in Crystallography and Biophysics
    University of Madras
    Guindy Campus
    Chennai 600 025
    India
;
data_I
_audit_creation_method     SHELXL-97
_chemical_name_systematic
;\
8,15-Dioxa-10,13-diazatetracyclo[14.4.0.0^2,7^.0^9,14^]icosa-\
1(16),2,4,6,9(14),10,12,17,19-nonaene
;
_chemical_name_common     ?
_chemical_formula_moiety     'C16 H10 N2 O2'
_chemical_formula_sum     'C16 H10 N2 O2'
_chemical_formula_iupac     'C16 H10 N2 O2'
_chemical_formula_weight     262.26
_chemical_melting_point     ?
_symmetry_cell_setting     orthorhombic
_symmetry_space_group_name_H-M     'P b c n'
_symmetry_space_group_name_Hall     '-P 2n 2ab'
loop_
    _symmetry_equiv_pos_as_xyz
    'x, y, z'
    '-x+1/2, -y+1/2, z+1/2'
    '-x, y, -z+1/2'
    'x+1/2, -y+1/2, -z'
    '-x, -y, -z'
    'x-1/2, y-1/2, -z-1/2'
    'x, -y, z-1/2'
    '-x-1/2, y-1/2, z'
_cell_length_a     14.429(3)
_cell_length_b     10.162(2)
_cell_length_c     8.3313(18)
_cell_angle_alpha     90.00
_cell_angle_beta     90.00
_cell_angle_gamma     90.00
_cell_volume     1221.6(4)
_cell_formula_units_Z     4
_cell_measurement_reflns_used     1502
_cell_measurement_theta_min     2.45
_cell_measurement_theta_max     28.25
_cell_measurement_temperature     293(2)
_exptl_crystal_description     Block
_exptl_crystal_colour     Colourless
_exptl_crystal_size_max     0.30
_exptl_crystal_size_mid     0.25
_exptl_crystal_size_min     0.20
_exptl_crystal_density_diffrn     1.426
_exptl_crystal_density_meas     ?
_exptl_crystal_density_method     'not measured'
_exptl_crystal_F_000     544
_exptl_absorpt_coefficient_mu     0.096
_exptl_absorpt_correction_type     multi-scan
_exptl_absorpt_process_details     '(<i>SADABS</i>; Bruker, 2008)'
_exptl_absorpt_correction_T_min     0.9717
_exptl_absorpt_correction_T_max     0.9810
_exptl_special_details     ?
_diffrn_ambient_temperature     293(2)
_diffrn_radiation_type     MoK\a
_diffrn_radiation_wavelength     0.71073
_diffrn_radiation_source     'fine-focus sealed tube'
_diffrn_radiation_monochromator     graphite
_diffrn_measurement_device_type     'Bruker SMART APEXII area-detector'
_diffrn_measurement_method     '\w and \f scans'
_diffrn_detector_area_resol_mean     ?
_diffrn_reflns_number     6082
_diffrn_reflns_av_R_equivalents     0.0286
_diffrn_reflns_av_sigmaI/netI     0.0268
_diffrn_reflns_theta_min     2.45
_diffrn_reflns_theta_max     28.25
_diffrn_reflns_theta_full     28.25
_diffrn_measured_fraction_theta_max     0.992
_diffrn_measured_fraction_theta_full     0.992
_diffrn_reflns_limit_h_min     -18
_diffrn_reflns_limit_h_max     19
_diffrn_reflns_limit_k_min     -5
_diffrn_reflns_limit_k_max     13
_diffrn_reflns_limit_l_min     -7
_diffrn_reflns_limit_l_max     10
_diffrn_standards_number     ?
_diffrn_standards_interval_count     ?
_diffrn_standards_interval_time     ?
_diffrn_standards_decay_%     ?
_refine_special_details
;
 Refinement of F^2^ against ALL reflections.  The weighted R-factor wR and
 goodness of fit S are based on F^2^, conventional R-factors R are based
 on F, with F set to zero for negative F^2^. The threshold expression of
 F^2^ > 2sigma(F^2^) is used only for calculating R-factors(gt) etc. and is
 not relevant to the choice of reflections for refinement.  R-factors based
 on F^2^ are statistically about twice as large as those based on F, and R-
 factors based on ALL data will be even larger.
;
_reflns_number_total     1502
_reflns_number_gt     1226
_reflns_threshold_expression     I>2sigma(I)
_refine_ls_structure_factor_coef     Fsqd
_refine_ls_matrix_type     full
_refine_ls_R_factor_all     0.0411
_refine_ls_R_factor_gt     0.0325
_refine_ls_wR_factor_gt     0.0972
_refine_ls_wR_factor_ref     0.1058
_refine_ls_goodness_of_fit_ref     1.026
_refine_ls_restrained_S_all     1.026
_refine_ls_number_reflns     1502
_refine_ls_number_parameters     92
_refine_ls_number_restraints     0
_refine_ls_hydrogen_treatment     constr
_refine_ls_weighting_scheme     calc
_refine_ls_weighting_details
         'calc w=1/[\s^2^(Fo^2^)+(0.0544P)^2^+0.1721P] where P=(Fo^2^+2Fc^2^)/3'
_atom_sites_solution_hydrogens     geom
_atom_sites_solution_primary     direct
_atom_sites_solution_secondary     difmap
_refine_ls_shift/su_max     0.000
_refine_ls_shift/su_mean     0.000
_refine_diff_density_max     0.217
_refine_diff_density_min     -0.129
_refine_ls_extinction_method     'SHELXL97 (Sheldrick, 2008)'
_refine_ls_extinction_coef     0.012(3)
_refine_ls_extinction_expression
                                  'Fc^*^=kFc[1+0.001xFc^2^\l^3^/sin(2\q)]^-1/4^'
loop_
    _atom_type_symbol
    _atom_type_description
    _atom_type_scat_dispersion_real
    _atom_type_scat_dispersion_imag
    _atom_type_scat_source
    'C' 'C' 0.0033 0.0016
                         'International Tables Vol C Tables 4.2.6.8 and 6.1.1.4'
    'H' 'H' 0.0000 0.0000
                         'International Tables Vol C Tables 4.2.6.8 and 6.1.1.4'
    'N' 'N' 0.0061 0.0033
                         'International Tables Vol C Tables 4.2.6.8 and 6.1.1.4'
    'O' 'O' 0.0106 0.0060
                         'International Tables Vol C Tables 4.2.6.8 and 6.1.1.4'
_computing_data_collection     'APEX2 (Bruker, 2008)'
_computing_cell_refinement     'SAINT (Bruker, 2008)'
_computing_data_reduction     'SAINT (Bruker, 2008)'
_computing_structure_solution     'SHELXS97 (Sheldrick, 2008)'
_computing_structure_refinement     'SHELXL97 (Sheldrick, 2008)'
_computing_molecular_graphics
;
ORTEP-3 for Windows
(Farrugia, 2012) and Mercury (Macrae <i>et al.</i>, 2008)
;
_computing_publication_material
                            'SHELXL97 (Sheldrick, 2008) and PLATON (Spek, 2009)'
loop_
    _atom_site_type_symbol
    _atom_site_label
    _atom_site_fract_x
    _atom_site_fract_y
    _atom_site_fract_z
    _atom_site_U_iso_or_equiv
    _atom_site_adp_type
    _atom_site_calc_flag
    _atom_site_refinement_flags
    _atom_site_occupancy
    _atom_site_symmetry_multiplicity
    _atom_site_disorder_assembly
    _atom_site_disorder_group
    C C1 0.53624(10) 1.14890(12) 0.19682(18) 0.0623(4) Uani d . 1 1 . .
    H H1 0.5600 1.2289 0.1616 0.075 Uiso calc R 1 1 . .
    C C2 0.53746(8) 0.92738(11) 0.19677(13) 0.0426(3) Uani d . 1 1 . .
    C C3 0.60493(7) 0.71770(11) 0.24296(13) 0.0395(3) Uani d . 1 1 . .
    C C4 0.54878(7) 0.61036(10) 0.27797(12) 0.0390(3) Uani d . 1 1 . .
    C C5 0.58736(8) 0.50933(12) 0.36919(14) 0.0480(3) Uani d . 1 1 . .
    H H5 0.5523 0.4349 0.3922 0.058 Uiso calc R 1 1 . .
    C C6 0.67748(9) 0.51846(14) 0.42609(16) 0.0568(4) Uani d . 1 1 . .
    H H6 0.7020 0.4509 0.4883 0.068 Uiso calc R 1 1 . .
    C C7 0.73073(8) 0.62674(15) 0.39094(15) 0.0594(4) Uani d . 1 1 . .
    H H7 0.7908 0.6328 0.4305 0.071 Uiso calc R 1 1 . .
    C C8 0.69529(8) 0.72654(12) 0.29713(15) 0.0505(3) Uani d . 1 1 . .
    H H8 0.7317 0.7989 0.2706 0.061 Uiso calc R 1 1 . .
    N N1 0.57395(7) 1.03683(10) 0.14200(14) 0.0546(3) Uani d . 1 1 . .
    O O1 0.57275(5) 0.81298(8) 0.13462(9) 0.0446(2) Uani d . 1 1 . .
loop_
    _atom_site_aniso_label
    _atom_site_aniso_U_11
    _atom_site_aniso_U_22
    _atom_site_aniso_U_33
    _atom_site_aniso_U_12
    _atom_site_aniso_U_13
    _atom_site_aniso_U_23
    C1 0.0751(9) 0.0430(6) 0.0688(9) -0.0077(6) -0.0246(6) 0.0065(6)
    C2 0.0464(6) 0.0431(6) 0.0383(6) -0.0018(4) -0.0088(4) 0.0017(4)
    C3 0.0383(5) 0.0458(5) 0.0344(5) 0.0021(4) 0.0021(4) -0.0019(4)
    C4 0.0382(5) 0.0429(5) 0.0357(5) 0.0033(4) 0.0052(4) -0.0026(4)
    C5 0.0498(6) 0.0476(6) 0.0467(6) 0.0092(5) 0.0103(5) 0.0029(5)
    C6 0.0547(7) 0.0697(8) 0.0461(6) 0.0241(6) 0.0024(5) 0.0049(6)
    C7 0.0417(6) 0.0870(10) 0.0496(7) 0.0130(6) -0.0066(5) -0.0073(7)
    C8 0.0394(6) 0.0623(7) 0.0497(7) -0.0040(5) -0.0005(5) -0.0078(6)
    N1 0.0593(6) 0.0495(6) 0.0548(6) -0.0094(5) -0.0118(5) 0.0090(5)
    O1 0.0486(5) 0.0467(4) 0.0384(4) -0.0009(3) 0.0040(3) 0.0041(3)
_geom_special_details
;
 All esds (except the esd in the dihedral angle between two l.s. planes)
 are estimated using the full covariance matrix.  The cell esds are taken
 into account individually in the estimation of esds in distances, angles
 and torsion angles; correlations between esds in cell parameters are only
 used when they are defined by crystal symmetry.  An approximate (isotropic)
 treatment of cell esds is used for estimating esds involving l.s. planes.
;
loop_
    _geom_bond_atom_site_label_1
    _geom_bond_atom_site_label_2
    _geom_bond_site_symmetry_2
    _geom_bond_distance
    _geom_bond_publ_flag
    C1 N1 . 1.3423(17) ?
    C1 C1 3_655 1.371(3) ?
    C1 H1 . 0.9300 ?
    C2 N1 . 1.3124(15) ?
    C2 O1 . 1.3707(14) ?
    C2 C2 3_655 1.398(2) ?
    C3 C8 . 1.3826(15) ?
    C3 C4 . 1.3897(15) ?
    C3 O1 . 1.4029(13) ?
    C4 C5 . 1.3935(16) ?
    C4 C4 3_655 1.483(2) ?
    C5 C6 . 1.3871(17) ?
    C5 H5 . 0.9300 ?
    C6 C7 . 1.374(2) ?
    C6 H6 . 0.9300 ?
    C7 C8 . 1.3787(18) ?
    C7 H7 . 0.9300 ?
    C8 H8 . 0.9300 ?
loop_
    _geom_angle_atom_site_label_1
    _geom_angle_atom_site_label_2
    _geom_angle_atom_site_label_3
    _geom_angle_site_symmetry_1
    _geom_angle_site_symmetry_3
    _geom_angle
    _geom_angle_publ_flag
    N1 C1 C1 . 3_655 121.95(8) ?
    N1 C1 H1 . . 119.0 ?
    C1 C1 H1 3_655 . 119.0 ?
    N1 C2 O1 . . 116.01(10) ?
    N1 C2 C2 . 3_655 122.05(7) ?
    O1 C2 C2 . 3_655 121.79(6) ?
    C8 C3 C4 . . 122.16(11) ?
    C8 C3 O1 . . 118.51(10) ?
    C4 C3 O1 . . 118.93(9) ?
    C3 C4 C5 . . 117.38(10) ?
    C3 C4 C4 . 3_655 119.18(8) ?
    C5 C4 C4 . 3_655 123.41(8) ?
    C6 C5 C4 . . 120.77(12) ?
    C6 C5 H5 . . 119.6 ?
    C4 C5 H5 . . 119.6 ?
    C7 C6 C5 . . 120.33(12) ?
    C7 C6 H6 . . 119.8 ?
    C5 C6 H6 . . 119.8 ?
    C6 C7 C8 . . 120.18(11) ?
    C6 C7 H7 . . 119.9 ?
    C8 C7 H7 . . 119.9 ?
    C7 C8 C3 . . 119.14(11) ?
    C7 C8 H8 . . 120.4 ?
    C3 C8 H8 . . 120.4 ?
    C2 N1 C1 . . 115.99(12) ?
    C2 O1 C3 . . 117.73(8) ?
loop_
    _geom_torsion_atom_site_label_1
    _geom_torsion_atom_site_label_2
    _geom_torsion_atom_site_label_3
    _geom_torsion_atom_site_label_4
    _geom_torsion_site_symmetry_1
    _geom_torsion_site_symmetry_2
    _geom_torsion_site_symmetry_3
    _geom_torsion_site_symmetry_4
    _geom_torsion
    _geom_torsion_publ_flag
    C8 C3 C4 C5 . . . . -0.82(16) ?
    O1 C3 C4 C5 . . . . 171.84(9) ?
    C8 C3 C4 C4 . . . 3_655 177.25(11) ?
    O1 C3 C4 C4 . . . 3_655 -10.09(16) ?
    C3 C4 C5 C6 . . . . 1.84(16) ?
    C4 C4 C5 C6 3_655 . . . -176.15(12) ?
    C4 C5 C6 C7 . . . . -1.07(18) ?
    C5 C6 C7 C8 . . . . -0.78(19) ?
    C6 C7 C8 C3 . . . . 1.78(18) ?
    C4 C3 C8 C7 . . . . -0.97(17) ?
    O1 C3 C8 C7 . . . . -173.66(10) ?
    O1 C2 N1 C1 . . . . 176.77(10) ?
    C2 C2 N1 C1 3_655 . . . 1.3(2) ?
    C1 C1 N1 C2 3_655 . . . -0.2(2) ?
    N1 C2 O1 C3 . . . . 126.38(10) ?
    C2 C2 O1 C3 3_655 . . . -58.13(16) ?
    C8 C3 O1 C2 . . . . -86.29(12) ?
    C4 C3 O1 C2 . . . . 100.77(11) ?
_iucr_refine_instructions_details
;
TITL VKC185 in Pbcn
CELL  0.71073  14.4287  10.1621   8.3313   90.000   90.000   90.000
ZERR     4.00   0.0031   0.0021   0.0018    0.000    0.000    0.000
LATT   1
SYMM  1/2 - X, 1/2 - Y, 1/2 + Z
SYMM  - X,   Y, 1/2 - Z
SYMM  1/2 + X, 1/2 - Y, - Z
SFAC  C    H    N    O
UNIT  64   40   8    8
MERG   2
FMAP   2
PLAN   20
BOND $H
ACTA
CONF
SIZE 0.20 0.25 0.30
L.S.   10
WGHT    0.054400    0.172100
EXTI    0.012344
FVAR       0.23650
C1    1    0.536237    1.148898    0.196816    11.00000    0.07507    0.04295 =
         0.06879    0.00654   -0.02458   -0.00773
AFIX  43
H1    2    0.559984    1.228922    0.161581    11.00000   -1.20000
AFIX   0
C2    1    0.537465    0.927378    0.196769    11.00000    0.04643    0.04315 =
         0.03829    0.00172   -0.00881   -0.00178
C3    1    0.604933    0.717699    0.242961    11.00000    0.03835    0.04585 =
         0.03441   -0.00187    0.00208    0.00211
C4    1    0.548780    0.610365    0.277965    11.00000    0.03825    0.04290 =
         0.03573   -0.00260    0.00515    0.00330
C5    1    0.587364    0.509329    0.369194    11.00000    0.04975    0.04759 =
         0.04669    0.00289    0.01034    0.00920
AFIX  43
H5    2    0.552283    0.434909    0.392204    11.00000   -1.20000
AFIX   0
C6    1    0.677482    0.518457    0.426086    11.00000    0.05472    0.06967 =
         0.04605    0.00493    0.00243    0.02406
AFIX  43
H6    2    0.701979    0.450923    0.488338    11.00000   -1.20000
AFIX   0
C7    1    0.730725    0.626744    0.390942    11.00000    0.04169    0.08704 =
         0.04960   -0.00732   -0.00656    0.01300
AFIX  43
H7    2    0.790839    0.632757    0.430542    11.00000   -1.20000
AFIX   0
C8    1    0.695294    0.726540    0.297126    11.00000    0.03937    0.06234 =
         0.04974   -0.00775   -0.00047   -0.00404
AFIX  43
H8    2    0.731701    0.798866    0.270621    11.00000   -1.20000
AFIX   0
N1    3    0.573950    1.036828    0.141999    11.00000    0.05934    0.04951 =
         0.05483    0.00902   -0.01178   -0.00941
O1    4    0.572747    0.812982    0.134617    11.00000    0.04863    0.04671 =
         0.03838    0.00414    0.00401   -0.00091
HKLF 4
REM  VKC185 in Pbcn
REM R1 =  0.0325 for   1226 Fo > 4sig(Fo)  and  0.0411 for all   1502 data
REM     92 parameters refined using      0 restraints
END
WGHT      0.0480      0.1715
REM Highest difference peak  0.217,  deepest hole -0.129,  1-sigma level  0.028
Q1    1   0.5000  0.6140  0.2500  10.50000  0.05    0.22
Q2    1   0.5122  0.9248  0.2740  11.00000  0.05    0.19
Q3    1   0.5689  0.6798  0.2945  11.00000  0.05    0.19
Q4    1   0.6400  0.7332  0.3047  11.00000  0.05    0.19
Q5    1   0.6393  0.5020  0.3606  11.00000  0.05    0.17
Q6    1   0.6583  0.7060  0.2308  11.00000  0.05    0.17
Q7    1   0.5729  0.5465  0.2838  11.00000  0.05    0.12
Q8    1   0.5922  1.2409  0.1314  11.00000  0.05    0.12
Q9    1   0.6108  1.0218  0.0524  11.00000  0.05    0.11
Q10   1   0.7006  0.6993  0.3829  11.00000  0.05    0.11
Q11   1   0.5713  0.9921  0.2135  11.00000  0.05    0.11
Q12   1   0.6218  0.5402  0.4395  11.00000  0.05    0.10
Q13   1   0.5178  1.1342  0.2852  11.00000  0.05    0.10
Q14   1   0.5915  0.7680  0.2016  11.00000  0.05    0.10
Q15   1   0.6384  1.0332  0.1358  11.00000  0.05    0.09
Q16   1   0.7057  0.5563  0.3617  11.00000  0.05    0.09
Q17   1   0.7218  0.6433  0.2958  11.00000  0.05    0.09
Q18   1   0.5294  0.9839  0.1486  11.00000  0.05    0.09
Q19   1   0.5539  0.5898  0.3552  11.00000  0.05    0.08
Q20   1   0.5148  0.4234  0.3715  11.00000  0.05    0.08
####################### END OF CIF #################################
;
