# Supplementary material for: 8,15-Dioxa-10,13-di­aza­tetra­cyclo­[14.4.0.02,7.09,14]icosa-1(16),2,4,6,9(14),10,12,17,19-nona­ene
Source: Acta Crystallogr Sect E Struct Rep Online. 2013 Apr 30;69(Pt 5):o813–4. doi: 10.1107/S1600536813011318 (PMC3648330; doi:10.1107/S1600536813011318)
Supplement: Supplementary file 2 [file e-69-0o813-Isup2.hkl]

#
# h,k,l, Fc-squared, Fo-squared, sigma(Fo-squared) and status flag
#
data_I
_shelx_title ' VKC185 in Pbcn'
_shelx_refln_list_code          4
_shelx_F_calc_maximum      145.00
_exptl_crystal_F_000       544.00
_reflns_d_resolution_high  0.7508
 
loop_
 _symmetry_equiv_pos_as_xyz
 'x, y, z'
 '-x+1/2, -y+1/2, z+1/2'
 '-x, y, -z+1/2'
 'x+1/2, -y+1/2, -z'
 '-x, -y, -z'
 'x-1/2, y-1/2, -z-1/2'
 'x, -y, z-1/2'
 '-x-1/2, y-1/2, z'
 
_cell_length_a    14.4287
_cell_length_b    10.1621
_cell_length_c     8.3313
_cell_angle_alpha  90.000
_cell_angle_beta   90.000
_cell_angle_gamma  90.000
 
_shelx_F_squared_multiplier     1.000
 
loop_
 _refln_index_h
 _refln_index_k
 _refln_index_l
 _refln_F_squared_calc
 _refln_F_squared_meas
 _refln_F_squared_sigma
 _refln_observed_status
   2   0   0    10076.48    10415.38    327.46 o
   4   0   0      288.45      243.01      5.64 o
   6   0   0     8219.06     7888.77    175.89 o
   8   0   0     6593.52     6646.81    147.76 o
  10   0   0        1.68        1.84      0.63 o
  12   0   0        0.40        0.61      0.43 o
  14   0   0       80.92       76.61      2.59 o
  18   0   0        3.68        5.36      0.72 o
   1   1   0      493.73      515.51     23.99 o
   3   1   0     8127.00     7865.78    143.55 o
   5   1   0      561.50      564.90     10.41 o
   7   1   0        0.12       -0.05      0.21 o
   9   1   0      192.07      183.87      3.31 o
  11   1   0       83.03       85.82      1.83 o
  13   1   0        0.10       -0.28      0.34 o
  15   1   0       59.58       53.65      3.22 o
  19   1   0        3.50        2.86      0.72 o
   0   2   0      539.06      521.11     16.77 o
   2   2   0      998.07     1007.53     21.80 o
   4   2   0        5.96        4.99      0.36 o
   6   2   0       31.63       25.82      2.09 o
   8   2   0      236.71      223.47      8.01 o
  10   2   0      202.27      209.97      3.63 o
  12   2   0      111.67      101.45      5.63 o
  14   2   0        0.30        0.54      0.44 o
  16   2   0       26.27       22.17      2.32 o
  18   2   0        0.54        0.54      0.72 o
   1   3   0     1998.83     1923.38     41.41 o
   3   3   0        9.25        7.09      0.43 o
   5   3   0       21.96       23.74      0.81 o
   7   3   0       36.07       30.60      0.90 o
   9   3   0      441.62      414.66      6.78 o
  11   3   0      242.51      234.11      4.70 o
  13   3   0       35.10       33.62      2.95 o
  15   3   0        2.81        3.04      1.43 o
  17   3   0       11.55       11.44      1.97 o
   0   4   0      880.60      930.48     29.89 o
   2   4   0      373.17      366.49      8.29 o
   4   4   0     4137.58     4480.48    140.26 o
   6   4   0       15.91       21.15      0.86 o
   8   4   0      253.29      242.60      4.83 o
  10   4   0     1302.58     1277.25     23.21 o
  12   4   0      413.87      408.95      7.91 o
  14   4   0        0.03        2.61      0.86 o
  16   4   0        6.08        6.26      1.79 o
  18   4   0       31.45       37.44      1.92 o
   1   5   0       15.47       22.56      0.70 o
   3   5   0     1101.19     1088.20     34.91 o
   5   5   0       78.48       73.16      3.22 o
   7   5   0      403.61      440.98     10.82 o
   9   5   0      132.81      122.41      3.77 o
  11   5   0      364.68      359.83      9.22 o
  13   5   0      212.20      216.34      6.16 o
  15   5   0       57.93       56.69      4.11 o
  17   5   0       21.40       20.82      1.52 o
   0   6   0      375.17      380.06      8.90 o
   2   6   0       43.47       35.91      1.03 o
   4   6   0      208.52      240.84     15.42 o
   6   6   0      253.87      279.19      7.26 o
   8   6   0       33.33       34.13      1.72 o
  10   6   0        5.73        3.84      0.89 o
  12   6   0      418.45      413.41     10.67 o
  14   6   0       42.78       48.80      2.36 o
  16   6   0        0.07       -0.57      0.73 o
   1   7   0       75.15       74.69      1.44 o
   3   7   0       39.84       45.17      1.16 o
   5   7   0       13.86       13.79      0.77 o
   7   7   0       54.77       57.04      5.45 o
   9   7   0      132.01      121.88      6.44 o
  11   7   0       12.01       10.02      1.25 o
  13   7   0      129.66      135.44      3.50 o
  15   7   0        9.85        9.97      1.22 o
   0   8   0       16.58       21.20      1.45 o
   2   8   0      214.26      210.10      3.64 o
   4   8   0        0.73        0.73      0.45 o
   6   8   0       18.73       15.25      0.88 o
   8   8   0        5.00        6.29      0.83 o
  10   8   0        1.78        2.73      0.67 o
  12   8   0        0.99        2.37      0.69 o
  14   8   0       12.98       15.93      1.55 o
   1   9   0     1271.15     1266.55     24.09 o
   3   9   0        3.08        1.02      0.68 o
   5   9   0       17.67       13.40      0.92 o
   7   9   0      232.31      202.63      4.16 o
   9   9   0       23.53       22.69      1.16 o
  11   9   0        0.00       -0.10      0.51 o
  13   9   0       10.32       11.93      1.32 o
   0  10   0       44.61       46.38      2.52 o
   2  10   0        1.32        0.54      0.93 o
   4  10   0       69.59       71.04      3.08 o
   6  10   0       47.46       43.87      2.02 o
   8  10   0        9.13       10.38      0.94 o
  10  10   0        3.19        2.34      0.68 o
  12  10   0       12.69       13.58      1.22 o
   1  11   0        0.58        0.73      0.73 o
   3  11   0       25.84       24.29      1.54 o
   5  11   0        1.39        0.37      0.71 o
   7  11   0        3.54        2.64      0.92 o
   9  11   0       23.56       23.13      1.66 o
  11  11   0        1.32        1.13      1.03 o
   0  12   0        8.38        6.79      1.97 o
   2  12   0        4.51        4.83      3.40 o
   4  12   0        2.54        2.61      0.95 o
   6  12   0       19.32       18.88      1.53 o
   8  12   0        0.40        1.07      0.89 o
   1  13   0        0.05       -0.45      1.01 o
   3  13   0       39.54       42.38      3.76 o
   5  13   0       49.54       61.77      2.68 o
   1   1   1     6769.95     6613.10     83.52 o
   2   1   1       15.75       14.90      0.24 o
   3   1   1     1858.59     1860.33     23.65 o
   4   1   1      952.60      925.44     11.84 o
   5   1   1      115.89      107.76      1.42 o
   6   1   1      108.61      109.50      1.63 o
   7   1   1     1853.18     1882.41     24.25 o
   8   1   1        0.29        0.16      0.23 o
   9   1   1       46.97       49.39      0.87 o
  10   1   1      143.93      141.07      2.13 o
  11   1   1       23.59       20.97      0.61 o
  12   1   1        3.03        2.46      0.27 o
  13   1   1       36.43       28.99      0.78 o
  14   1   1        0.11        0.20      0.32 o
  15   1   1        0.23        0.26      0.28 o
  16   1   1       17.14       16.91      0.82 o
  17   1   1        5.23        4.65      0.72 o
  18   1   1        0.00        0.89      0.54 o
  19   1   1        3.16        5.36      0.89 o
   0   2   1     6477.92     6517.74    116.47 o
   1   2   1     2051.27     1995.69     32.95 o
   2   2   1        0.73        1.02      0.21 o
   3   2   1      170.12      160.19      1.77 o
   4   2   1      331.57      314.44      3.58 o
   5   2   1      457.11      475.10      7.11 o
   6   2   1       59.66       68.46      1.19 o
   7   2   1       16.42       17.22      0.46 o
   8   2   1        6.20       10.76      0.40 o
   9   2   1       12.67       16.87      0.51 o
  10   2   1        6.51        6.37      0.63 o
  11   2   1       13.49       13.80      0.83 o
  12   2   1       70.25       64.64      1.26 o
  13   2   1        0.88        1.25      0.34 o
  14   2   1       37.77       35.37      1.02 o
  15   2   1        0.00        0.77      0.35 o
  16   2   1        0.01        0.02      0.34 o
  17   2   1        0.12        0.54      0.72 o
  18   2   1       17.10       18.06      1.43 o
   1   3   1       48.10       46.93      0.83 o
   2   3   1      507.13      514.06      5.79 o
   3   3   1     1758.27     1809.88     19.88 o
   4   3   1      225.78      240.66      3.58 o
   5   3   1      518.35      506.14      6.57 o
   6   3   1       15.63       17.32      0.44 o
   7   3   1      153.95      128.99      2.07 o
   8   3   1      162.78      160.20      3.99 o
   9   3   1      165.32      160.23      3.55 o
  10   3   1       42.55       43.76      1.50 o
  11   3   1      574.15      565.48     13.34 o
  12   3   1       47.78       45.16      1.35 o
  13   3   1        3.94        4.30      0.50 o
  14   3   1       18.59       19.53      0.91 o
  15   3   1       78.30       78.16      1.96 o
  16   3   1        1.16        0.73      0.48 o
  17   3   1        1.65        3.43      0.69 o
  18   3   1       10.70       12.87      1.43 o
   0   4   1        3.36        3.48      0.32 o
   1   4   1      133.67      139.26      1.90 o
   2   4   1       12.10       12.55      0.41 o
   3   4   1      514.62      530.33      7.06 o
   4   4   1      243.11      244.95      3.41 o
   5   4   1      283.81      299.54      4.45 o
   6   4   1      806.64      864.00     12.18 o
   7   4   1       76.34       68.20      1.30 o
   8   4   1      349.60      348.03      5.18 o
   9   4   1      187.03      186.89      3.01 o
  10   4   1       32.21       25.88      0.79 o
  11   4   1      149.19      153.70      3.02 o
  12   4   1      250.33      246.41      4.08 o
  13   4   1       20.36       20.26      1.01 o
  14   4   1      238.34      245.63      4.70 o
  15   4   1       18.73       21.24      1.03 o
  16   4   1       33.59       37.22      1.76 o
  17   4   1       25.26       28.59      2.20 o
  18   4   1        0.48        0.03      0.76 o
   1   5   1      202.82      198.23      3.30 o
   2   5   1      346.00      409.18      6.47 o
   3   5   1       10.11        8.77      0.38 o
   4   5   1       14.17       16.87      0.58 o
   5   5   1      468.01      495.35      7.21 o
   6   5   1        3.02        6.02      0.40 o
   7   5   1      166.52      196.85      3.16 o
   8   5   1       76.75       79.03      3.05 o
   9   5   1       32.12       30.81      1.28 o
  10   5   1      293.02      291.88      5.40 o
  11   5   1        9.90       10.33      0.82 o
  12   5   1       11.32       12.88      0.74 o
  13   5   1      365.61      382.96      6.89 o
  14   5   1        3.59        6.15      1.26 o
  15   5   1       37.20       37.94      1.99 o
  16   5   1       24.54       25.50      1.43 o
  17   5   1       23.52       26.09      2.19 o
   0   6   1       13.01        9.31      0.54 o
   1   6   1        0.18       -0.10      0.19 o
   2   6   1      275.80      310.15      3.54 o
   3   6   1       67.98       68.80      1.20 o
   4   6   1      785.80      890.46     19.68 o
   5   6   1       48.93       55.18      1.32 o
   6   6   1        0.05       -0.26      0.26 o
   7   6   1       91.54       93.66      1.90 o
   8   6   1        3.62        1.96      0.41 o
   9   6   1       38.69       37.14      1.22 o
  10   6   1      600.49      584.56      9.78 o
  11   6   1        8.03       10.08      0.71 o
  12   6   1       45.38       40.36      1.27 o
  13   6   1        7.84        6.88      0.78 o
  14   6   1        1.70        1.81      0.55 o
  15   6   1        5.13        4.84      0.76 o
  16   6   1        2.12        2.23      0.80 o
  17   6   1        4.33        4.47      0.88 o
   1   7   1      133.40      121.21      1.79 o
   2   7   1        4.44        5.08      0.49 o
   3   7   1       34.51       35.22      0.88 o
   4   7   1       12.08       14.22      0.57 o
   5   7   1       54.13       58.76      1.44 o
   6   7   1       15.27       16.09      0.75 o
   7   7   1       17.55       12.64      0.67 o
   8   7   1        1.92        1.77      0.42 o
   9   7   1       10.31       10.14      0.68 o
  10   7   1       13.63       14.09      0.79 o
  11   7   1       74.63       73.23      1.81 o
  12   7   1       40.95       42.95      1.36 o
  13   7   1       26.83       28.20      1.28 o
  14   7   1        0.14        0.67      0.55 o
  15   7   1        0.65        1.30      0.72 o
  16   7   1        0.00       -0.65      0.65 o
   0   8   1       15.63       13.35      1.33 o
   1   8   1        0.05        0.02      0.32 o
   2   8   1      119.80      118.30      1.99 o
   3   8   1       46.67       41.81      1.18 o
   4   8   1       52.25       57.95      1.40 o
   5   8   1       68.99       66.00      1.51 o
   6   8   1        0.60        1.12      0.43 o
   7   8   1        7.96        6.58      0.72 o
   8   8   1        5.37        5.08      0.56 o
   9   8   1        1.26        0.34      0.40 o
  10   8   1       49.32       44.64      1.29 o
  11   8   1        0.25       -0.06      0.43 o
  12   8   1       22.68       24.75      1.01 o
  13   8   1       17.11       18.31      1.03 o
  14   8   1        2.91        4.11      0.78 o
  15   8   1        2.30        2.32      0.88 o
   1   9   1      406.92      409.32      6.30 o
   2   9   1      243.83      237.89      4.29 o
   3   9   1      176.24      175.19      3.40 o
   4   9   1       93.24       84.14      1.83 o
   5   9   1       30.59       28.54      1.02 o
   6   9   1       60.57       54.13      1.41 o
   7   9   1       44.63       37.18      1.18 o
   8   9   1       10.94       10.32      0.72 o
   9   9   1       40.95       41.50      1.27 o
  10   9   1       33.95       31.37      1.12 o
  11   9   1       15.94       16.77      0.88 o
  12   9   1        0.40        0.78      0.58 o
  13   9   1        0.36       -0.42      0.50 o
  14   9   1        2.48        3.11      1.25 o
   0  10   1      983.11     1010.96     19.54 o
   1  10   1       12.53       13.05      0.97 o
   2  10   1       80.12       83.90      3.86 o
   3  10   1       72.42       73.10      2.40 o
   4  10   1        3.27        2.82      0.59 o
   5  10   1       24.34       22.22      1.15 o
   6  10   1       87.49       79.05      2.19 o
   7  10   1        0.14        0.47      0.50 o
   8  10   1       83.86       69.30      1.49 o
   9  10   1        0.30       -0.12      0.39 o
  10  10   1        1.95        2.09      0.47 o
  11  10   1        6.23        5.83      0.61 o
  12  10   1        3.73        2.71      0.69 o
   1  11   1       56.61       58.20      1.80 o
   2  11   1       21.20       21.01      1.15 o
   3  11   1        0.13       -0.27      0.49 o
   4  11   1        0.05        0.04      0.46 o
   5  11   1        3.99        3.23      0.63 o
   6  11   1        4.42        4.27      0.67 o
   7  11   1       11.39        9.63      0.82 o
   8  11   1        1.35        0.97      0.58 o
   9  11   1        0.04        0.17      0.51 o
  10  11   1        1.62        0.95      0.58 o
  11  11   1        0.02       -0.27      0.64 o
   0  12   1        4.42        5.06      1.97 o
   1  12   1        7.74        7.11      1.02 o
   2  12   1        3.15        3.44      0.85 o
   3  12   1       17.20       16.36      1.00 o
   4  12   1        1.47        2.24      0.65 o
   5  12   1        2.91        2.46      0.63 o
   6  12   1        0.83        1.18      0.63 o
   7  12   1        1.07        1.14      0.61 o
   8  12   1        0.33        0.45      0.61 o
   1  13   1        1.62        1.22      0.85 o
   2  13   1        2.48        2.45      0.92 o
   3  13   1        2.73        2.70      0.95 o
   4  13   1        0.12       -0.75      0.90 o
   5  13   1        0.20        0.93      0.67 o
   0   0   2    21024.47    21052.42   1284.35 o
   1   0   2     2826.07     2648.11     63.89 o
   2   0   2     8561.51     8491.30    386.36 o
   3   0   2    13350.71    13369.00    466.79 o
   4   0   2      135.01      135.77      2.72 o
   5   0   2     2502.69     2402.38     54.46 o
   6   0   2      640.54      708.78     15.76 o
   7   0   2       97.17       73.93      2.18 o
   8   0   2      294.38      314.67     10.33 o
   9   0   2        0.38       -0.13      0.15 o
  10   0   2       10.73       13.99      0.58 o
  11   0   2      184.12      190.00      5.06 o
  12   0   2      361.32      340.67      6.57 o
  13   0   2       88.67       74.97      1.88 o
  14   0   2      130.87      121.92      2.79 o
  15   0   2       16.31       18.46      0.92 o
  16   0   2        5.90        9.58      0.89 o
  17   0   2       14.91        8.71      0.65 o
   1   1   2      777.42      719.01      8.57 o
   2   1   2    14831.77    14826.98    174.65 o
   3   1   2        0.01        0.11      0.16 o
   4   1   2     4421.40     4395.77     51.77 o
   5   1   2      535.83      573.28      7.46 o
   6   1   2     2450.38     2453.62     31.20 o
   7   1   2        0.69        1.43      0.17 o
   8   1   2      200.65      188.80      2.45 o
   9   1   2       29.24       31.21      0.65 o
  10   1   2      370.41      344.09      5.37 o
  11   1   2        0.69        0.46      0.21 o
  12   1   2       46.20       52.35      0.99 o
  13   1   2        0.21        0.34      0.23 o
  14   1   2       50.84       47.34      1.26 o
  15   1   2       17.49       19.29      0.84 o
  16   1   2        2.03        1.63      0.55 o
  17   1   2        1.35        1.73      0.54 o
  18   1   2        5.99        6.26      0.89 o
   0   2   2     3930.02     3875.06     68.91 o
   1   2   2      513.52      502.26      6.47 o
   2   2   2     1561.29     1584.30     17.41 o
   3   2   2     1281.74     1278.18     13.31 o
   4   2   2      402.40      422.33      4.99 o
   5   2   2        0.52        0.68      0.14 o
   6   2   2       29.19       32.22      0.60 o
   7   2   2       18.63       23.86      0.54 o
   8   2   2       20.50       17.21      0.49 o
   9   2   2      158.72      156.27      2.32 o
  10   2   2      507.07      503.27      6.75 o
  11   2   2       86.44       88.09      1.90 o
  12   2   2        1.82        1.46      0.37 o
  13   2   2       52.46       51.66      1.40 o
  14   2   2       47.13       46.56      1.24 o
  15   2   2        8.68        8.79      0.58 o
  16   2   2        4.88        4.47      0.57 o
  17   2   2        1.20        1.17      0.53 o
  18   2   2        0.33       -0.54      0.72 o
   1   3   2      268.58      301.78      4.03 o
   2   3   2      175.67      192.24      2.47 o
   3   3   2      762.34      750.74      8.95 o
   4   3   2      106.60      108.49      1.40 o
   5   3   2        0.00        0.43      0.17 o
   6   3   2      446.08      482.02      5.51 o
   7   3   2       36.14       40.27      0.75 o
   8   3   2        7.26        4.49      0.29 o
   9   3   2        8.83       10.73      0.48 o
  10   3   2      175.29      167.43      3.04 o
  11   3   2       41.63       42.74      1.34 o
  12   3   2      148.07      149.27      3.02 o
  13   3   2       55.63       54.66      1.71 o
  14   3   2       22.24       21.22      0.87 o
  15   3   2        0.41        0.35      0.42 o
  16   3   2        2.31        2.96      0.64 o
  17   3   2        6.41        7.75      0.90 o
  18   3   2        4.93        4.47      1.07 o
   0   4   2       58.50       71.83      1.68 o
   1   4   2       18.99       19.27      0.59 o
   2   4   2     1033.41     1109.84     13.15 o
   3   4   2      222.47      224.86      3.06 o
   4   4   2      275.30      323.34      4.06 o
   5   4   2      320.41      382.70      4.76 o
   6   4   2      144.59      144.28      2.19 o
   7   4   2      315.08      301.13      3.84 o
   8   4   2      100.59       94.50      1.74 o
   9   4   2       95.37       90.82      1.71 o
  10   4   2      467.40      444.52      7.48 o
  11   4   2       33.40       32.34      1.31 o
  12   4   2       19.26       17.66      1.02 o
  13   4   2       58.41       48.81      1.68 o
  14   4   2       14.07       12.54      0.86 o
  15   4   2        1.69        0.83      0.54 o
  16   4   2        0.73        0.29      0.75 o
  17   4   2        2.67        3.79      0.70 o
  18   4   2        3.64        5.72      1.25 o
   1   5   2        4.01        8.36      0.36 o
   2   5   2     1636.71     1718.68     20.28 o
   3   5   2       60.12       75.15      1.22 o
   4   5   2      303.13      311.23      4.44 o
   5   5   2       28.17       30.21      0.83 o
   6   5   2        1.32        3.27      0.52 o
   7   5   2        0.00        0.40      0.30 o
   8   5   2      260.37      255.86      4.12 o
   9   5   2      262.82      251.81      4.08 o
  10   5   2      801.16      786.98     12.82 o
  11   5   2       26.60       28.85      1.31 o
  12   5   2        9.34        7.78      0.83 o
  13   5   2       19.52       18.67      1.58 o
  14   5   2       15.92       17.51      1.03 o
  15   5   2        3.61        3.83      0.67 o
  16   5   2       79.66       94.36      2.48 o
  17   5   2       11.13       12.73      1.08 o
   0   6   2      412.31      401.97      6.79 o
   1   6   2        2.23        1.15      0.24 o
   2   6   2        0.62        0.21      0.23 o
   3   6   2       34.87       35.74      0.85 o
   4   6   2        1.44        1.10      0.24 o
   5   6   2       94.60       93.89      1.85 o
   6   6   2       20.32       23.43      0.82 o
   7   6   2        6.19        6.84      0.63 o
   8   6   2       50.97       41.20      1.15 o
   9   6   2       12.66       10.43      0.77 o
  10   6   2        0.28        0.11      0.36 o
  11   6   2        1.25        0.50      0.47 o
  12   6   2       23.91       23.82      1.53 o
  13   6   2       60.43       59.79      2.07 o
  14   6   2       44.58       44.97      1.60 o
  15   6   2        0.21       -0.01      0.55 o
  16   6   2        0.14        0.14      0.59 o
   1   7   2       53.58       54.81      1.14 o
   2   7   2       27.29       27.37      1.12 o
   3   7   2      168.20      178.65      2.80 o
   4   7   2        0.83        1.09      0.45 o
   5   7   2        1.35        1.13      0.37 o
   6   7   2       29.89       31.78      1.02 o
   7   7   2        0.00       -0.27      0.30 o
   8   7   2       22.01       19.72      0.84 o
   9   7   2       49.04       48.53      1.34 o
  10   7   2        0.97        0.17      0.50 o
  11   7   2       53.68       48.75      1.61 o
  12   7   2        0.13        0.78      0.56 o
  13   7   2       14.00       15.19      1.03 o
  14   7   2       60.28       60.38      1.98 o
  15   7   2        4.19        5.04      0.78 o
  16   7   2        8.31        9.83      1.61 o
   0   8   2        1.23        0.68      0.60 o
   1   8   2      385.46      390.82      5.71 o
   2   8   2        0.60        1.34      0.43 o
   3   8   2      314.98      292.68      4.79 o
   4   8   2        0.10        0.09      0.37 o
   5   8   2      264.21      246.35      4.18 o
   6   8   2        0.43        0.34      0.43 o
   7   8   2        0.53        0.20      0.41 o
   8   8   2       11.08        9.70      0.69 o
   9   8   2       67.63       57.22      1.52 o
  10   8   2        0.15        0.37      0.42 o
  11   8   2       68.73       71.31      2.06 o
  12   8   2        8.70        8.37      1.14 o
  13   8   2        0.59        0.05      0.98 o
  14   8   2        0.48        0.98      0.66 o
  15   8   2        5.00        4.43      1.07 o
   1   9   2      409.65      416.17      8.41 o
   2   9   2        5.38        6.24      0.72 o
   3   9   2       21.04       24.66      1.11 o
   4   9   2       75.37       69.88      1.65 o
   5   9   2        1.14        0.47      0.64 o
   6   9   2        0.95        0.84      0.47 o
   7   9   2       50.91       42.07      1.37 o
   8   9   2       16.15       13.97      0.83 o
   9   9   2        1.09        0.94      0.51 o
  10   9   2        1.68        2.31      0.55 o
  11   9   2        4.15        5.99      0.74 o
  12   9   2        1.24        0.99      0.63 o
  13   9   2       58.73       68.10      2.20 o
   0  10   2        0.19        0.78      0.68 o
   1  10   2       11.99       11.75      0.87 o
   2  10   2        0.19       -0.43      0.43 o
   3  10   2       44.99       43.10      1.73 o
   4  10   2        7.03        8.08      0.81 o
   5  10   2       15.26       15.08      0.96 o
   6  10   2       19.79       16.96      0.99 o
   7  10   2       13.35       12.35      0.93 o
   8  10   2        0.05        0.16      0.43 o
   9  10   2        0.01       -0.45      0.48 o
  10  10   2        0.62       -0.18      0.53 o
  11  10   2        0.17       -0.36      0.59 o
  12  10   2        0.99        2.32      1.01 o
   1  11   2        1.28        0.06      0.67 o
   2  11   2       12.13       13.03      0.94 o
   3  11   2       26.81       30.21      1.38 o
   4  11   2       25.00       26.35      1.58 o
   5  11   2        1.67        0.87      0.59 o
   6  11   2        5.77        5.22      0.76 o
   7  11   2        0.00        0.23      0.56 o
   8  11   2        1.38        0.80      0.57 o
   9  11   2        7.77        6.44      0.77 o
  10  11   2       11.90       12.60      1.36 o
   0  12   2        3.39        1.36      0.99 o
   1  12   2        0.58        0.60      0.68 o
   2  12   2        0.07        1.35      0.76 o
   3  12   2       25.26       30.00      1.40 o
   4  12   2       13.36       15.83      1.01 o
   5  12   2        0.12        0.46      0.59 o
   6  12   2        6.57        4.49      0.73 o
   7  12   2        5.65        5.55      0.79 o
   8  12   2        0.01       -0.09      0.64 o
   1  13   2       16.55       18.18      1.45 o
   2  13   2        1.56        0.81      0.84 o
   3  13   2       34.52       43.11      1.98 o
   4  13   2        4.27        5.64      1.03 o
   1   1   3      309.51      338.42      3.94 o
   2   1   3        9.25       13.26      0.34 o
   3   1   3      227.39      234.85      2.98 o
   4   1   3      742.52      736.17      9.56 o
   5   1   3       26.04       27.87      0.82 o
   6   1   3      410.61      418.33      6.16 o
   7   1   3        5.68        4.79      0.34 o
   8   1   3       17.07       12.16      0.59 o
   9   1   3       19.99       19.01      1.06 o
  10   1   3       91.86       91.47      1.80 o
  11   1   3       22.96       24.70      1.23 o
  12   1   3       13.15       11.81      0.61 o
  13   1   3      293.86      273.21      4.41 o
  14   1   3       25.71       28.94      1.70 o
  15   1   3        2.17        1.86      0.49 o
  16   1   3        5.48        5.00      0.71 o
  17   1   3        2.13        3.32      0.57 o
  18   1   3        1.17        1.63      0.56 o
   0   2   3      246.91      254.41      4.85 o
   1   2   3      507.21      513.81      6.25 o
   2   2   3     2523.86     2552.13     41.87 o
   3   2   3       30.60       32.61      0.61 o
   4   2   3      237.09      243.99      2.92 o
   5   2   3      367.46      402.36      4.99 o
   6   2   3        7.25        7.75      0.28 o
   7   2   3        2.89        4.73      0.23 o
   8   2   3      204.23      195.53      2.84 o
   9   2   3        5.82        8.43      0.47 o
  10   2   3       10.87       11.77      0.73 o
  11   2   3       13.20       15.66      1.10 o
  12   2   3       26.54       23.56      0.82 o
  13   2   3        8.89        9.75      0.75 o
  14   2   3        2.70        2.15      0.48 o
  15   2   3        2.10        2.32      0.49 o
  16   2   3        5.75        5.24      0.61 o
  17   2   3        0.62        0.89      0.52 o
  18   2   3        1.49        2.96      0.67 o
   1   3   3      215.93      235.49      5.92 o
   2   3   3      209.26      195.98      2.76 o
   3   3   3     1770.39     1915.67     22.71 o
   4   3   3      782.14      809.85      9.16 o
   5   3   3       52.76       42.93      0.70 o
   6   3   3       14.86        9.06      0.32 o
   7   3   3        0.99        1.13      0.21 o
   8   3   3      146.30      152.62      2.13 o
   9   3   3      598.43      590.14      7.92 o
  10   3   3       58.30       60.38      1.37 o
  11   3   3      138.21      132.84      4.54 o
  12   3   3      134.40      130.60      4.41 o
  13   3   3        3.10        4.04      0.62 o
  14   3   3       20.29       20.16      0.96 o
  15   3   3        8.90       12.02      0.78 o
  16   3   3        0.80        1.21      0.50 o
  17   3   3        2.78        0.80      0.62 o
   0   4   3     3032.03     3224.53     66.43 o
   1   4   3      221.08      235.37      3.65 o
   2   4   3      349.06      361.03      4.87 o
   3   4   3      147.03      152.38      2.17 o
   4   4   3      136.30      148.83      2.24 o
   5   4   3        8.11       10.12      0.43 o
   6   4   3      129.78      121.82      1.93 o
   7   4   3      100.67      100.82      1.68 o
   8   4   3      140.99      129.76      2.05 o
   9   4   3      612.89      595.95      8.80 o
  10   4   3      115.83      112.10      2.83 o
  11   4   3      187.76      192.36      4.30 o
  12   4   3        3.98        3.93      0.65 o
  13   4   3       12.82       12.31      0.88 o
  14   4   3        7.92        7.94      0.94 o
  15   4   3       15.89       18.59      1.14 o
  16   4   3        1.07        1.10      0.59 o
  17   4   3       76.70       88.85      2.41 o
   1   5   3      586.68      605.85      7.99 o
   2   5   3      135.51      167.73      2.35 o
   3   5   3       46.31       57.13      1.02 o
   4   5   3        0.03        0.48      0.33 o
   5   5   3        3.65        3.74      0.48 o
   6   5   3       45.23       47.39      0.98 o
   7   5   3       72.52       64.37      1.60 o
   8   5   3      324.30      322.01      5.03 o
   9   5   3       33.45       33.58      1.19 o
  10   5   3      303.29      304.04      6.31 o
  11   5   3       12.35       12.19      1.17 o
  12   5   3        3.16        3.27      0.75 o
  13   5   3        0.22        0.25      0.50 o
  14   5   3        0.29        0.48      0.54 o
  15   5   3        8.44        8.42      0.97 o
  16   5   3       57.64       65.94      2.60 o
  17   5   3        1.57        1.83      0.70 o
   0   6   3        4.82        2.84      0.44 o
   1   6   3        3.92        5.25      0.38 o
   2   6   3      232.65      246.03      3.32 o
   3   6   3        2.95        3.35      0.35 o
   4   6   3       32.02       36.15      0.90 o
   5   6   3        1.09        0.13      0.26 o
   6   6   3      111.23      114.75      2.50 o
   7   6   3       49.28       47.38      1.23 o
   8   6   3      107.80      105.29      2.11 o
   9   6   3        4.44        5.26      0.63 o
  10   6   3       84.26       72.79      2.21 o
  11   6   3       37.19       33.86      1.46 o
  12   6   3        4.57        6.03      0.96 o
  13   6   3        1.30        0.44      0.87 o
  14   6   3        5.74        6.17      0.83 o
  15   6   3        0.75        0.72      0.71 o
  16   6   3        0.99        1.65      0.70 o
   1   7   3      310.02      317.97      4.61 o
   2   7   3       12.57       12.98      0.60 o
   3   7   3        0.34        0.71      0.30 o
   4   7   3        1.67        2.38      0.44 o
   5   7   3        2.15        3.89      0.46 o
   6   7   3       47.99       42.30      1.19 o
   7   7   3       27.90       24.08      0.97 o
   8   7   3        1.08        2.28      0.52 o
   9   7   3       80.71       75.14      2.00 o
  10   7   3        2.25        2.62      0.66 o
  11   7   3        5.73        5.96      0.81 o
  12   7   3        5.61        5.56      0.92 o
  13   7   3       49.62       55.59      2.66 o
  14   7   3       10.53       11.18      1.08 o
  15   7   3        0.86        0.96      0.65 o
   0   8   3      421.01      407.65      8.44 o
   1   8   3       65.91       63.95      1.49 o
   2   8   3        4.27        7.33      0.63 o
   3   8   3       72.29       70.36      1.71 o
   4   8   3      109.84      121.36      2.45 o
   5   8   3      121.98      112.38      2.33 o
   6   8   3       55.52       52.30      1.56 o
   7   8   3      176.28      173.46      3.22 o
   8   8   3       33.58       27.75      1.06 o
   9   8   3        0.15        0.77      0.54 o
  10   8   3       52.43       52.57      2.01 o
  11   8   3        0.74       -0.54      0.54 o
  12   8   3        3.31        3.49      0.78 o
  13   8   3       10.49       11.70      1.10 o
  14   8   3       17.33       21.36      1.63 o
   1   9   3        8.13        8.54      0.64 o
   2   9   3      229.21      217.88      3.99 o
   3   9   3        0.50        0.31      0.52 o
   4   9   3      302.86      290.75      5.59 o
   5   9   3       38.54       41.15      1.61 o
   6   9   3       95.50       95.08      2.17 o
   7   9   3       11.69       14.94      0.85 o
   8   9   3        1.98        1.41      0.52 o
   9   9   3        5.52        4.67      0.72 o
  10   9   3        8.68        7.18      0.98 o
  11   9   3        1.24        2.05      0.81 o
  12   9   3        4.48        5.92      0.98 o
  13   9   3       18.16       20.43      1.97 o
   0  10   3        0.47        1.07      0.86 o
   1  10   3        0.14        0.21      0.50 o
   2  10   3       18.27       19.38      1.04 o
   3  10   3       94.55       92.82      2.26 o
   4  10   3        0.00        0.31      0.51 o
   5  10   3       36.71       32.87      2.18 o
   6  10   3        3.38        5.07      0.78 o
   7  10   3        4.55        4.54      0.85 o
   8  10   3        3.19        3.65      0.65 o
   9  10   3        0.39       -0.18      0.59 o
  10  10   3        0.08        0.00      0.88 o
  11  10   3        7.56       10.86      2.06 o
   1  11   3        7.26        7.19      1.03 o
   2  11   3       11.56       10.16      0.91 o
   3  11   3       13.26       13.95      0.96 o
   4  11   3       16.35       15.75      1.06 o
   5  11   3       10.01       12.03      0.94 o
   6  11   3        6.64        6.21      0.80 o
   7  11   3        0.00       -0.51      0.51 o
   8  11   3        0.24       -0.49      0.61 o
   9  11   3        0.01       -0.18      0.80 o
   0  12   3        5.62        3.55      1.20 o
   1  12   3        0.67       -0.32      0.67 o
   2  12   3       13.42       16.28      1.60 o
   3  12   3       41.63       41.81      2.18 o
   4  12   3       10.74       14.51      1.08 o
   5  12   3       17.32       19.65      1.22 o
   6  12   3        1.66        0.86      0.69 o
   7  12   3        0.33        1.10      0.66 o
   1  13   3        6.50        6.24      1.75 o
   0   0   4     2023.44     2035.13     47.10 o
   1   0   4      568.48      578.09      9.40 o
   2   0   4       44.29       40.12      0.94 o
   3   0   4      799.67      800.47     14.79 o
   4   0   4       75.71       75.34      2.34 o
   5   0   4      503.15      504.93     11.85 o
   6   0   4     2132.00     1991.37     44.85 o
   7   0   4      186.67      188.77      5.00 o
   8   0   4      441.72      432.22     13.52 o
   9   0   4      101.00       91.17      2.91 o
  10   0   4       20.00       22.91      1.39 o
  11   0   4        5.95        6.25      0.89 o
  12   0   4      637.08      599.37     20.43 o
  13   0   4       57.86       66.84      2.59 o
  14   0   4      328.30      322.43      8.42 o
  15   0   4        1.00       -0.36      1.07 o
  16   0   4        3.32        4.29      1.43 o
  17   0   4       17.91       18.42      2.32 o
   1   1   4      280.77      290.86      3.46 o
   2   1   4      222.77      224.10      2.91 o
   3   1   4      141.70      147.07      2.28 o
   4   1   4     2724.38     2815.95     35.82 o
   5   1   4      246.83      247.12      3.85 o
   6   1   4      544.69      578.09      8.44 o
   7   1   4      129.43      131.11      2.28 o
   8   1   4      107.34       98.98      2.44 o
   9   1   4      220.34      226.97      3.68 o
  10   1   4       30.95       29.57      0.92 o
  11   1   4        3.56        2.12      0.40 o
  12   1   4       19.44       24.60      0.88 o
  13   1   4        4.43        5.14      0.64 o
  14   1   4       31.19       31.13      1.15 o
  15   1   4       68.48       68.42      1.81 o
  16   1   4        0.95        1.41      0.63 o
  17   1   4        3.42        5.63      1.16 o
   0   2   4     1532.63     1566.06     24.88 o
   1   2   4      834.35      813.46      9.82 o
   2   2   4        0.11        0.59      0.20 o
   3   2   4      145.03      130.76      1.82 o
   4   2   4      515.16      543.59      6.24 o
   5   2   4       33.01       33.00      0.67 o
   6   2   4      171.05      160.74      2.40 o
   7   2   4      515.01      534.59      7.90 o
   8   2   4        0.52        2.39      0.86 o
   9   2   4       57.94       53.93      1.25 o
  10   2   4      322.40      297.36      4.71 o
  11   2   4       15.10       13.53      0.67 o
  12   2   4       30.15       26.35      0.96 o
  13   2   4        1.71        0.64      0.45 o
  14   2   4       23.96       24.04      1.07 o
  15   2   4       23.91       25.82      1.12 o
  16   2   4       11.34       15.01      0.98 o
  17   2   4        4.35        6.47      1.23 o
   1   3   4     1236.43     1314.66     16.77 o
   2   3   4      366.29      362.69      4.94 o
   3   3   4        1.89        3.85      0.26 o
   4   3   4       44.10       40.14      0.73 o
   5   3   4      671.44      700.65      8.00 o
   6   3   4      242.34      243.96      3.21 o
   7   3   4      195.41      185.26      2.78 o
   8   3   4      117.27      114.59      2.66 o
   9   3   4       64.21       67.46      1.56 o
  10   3   4       25.78       24.66      0.88 o
  11   3   4      117.76      116.83      2.24 o
  12   3   4       36.40       34.84      1.25 o
  13   3   4        4.75        4.43      0.58 o
  14   3   4       17.03       18.11      1.06 o
  15   3   4        1.38        2.03      0.56 o
  16   3   4        3.00        2.84      0.66 o
  17   3   4        3.09        3.44      0.90 o
   0   4   4      178.73      200.41      4.09 o
   1   4   4       18.85       25.75      0.69 o
   2   4   4     1041.87     1104.01     14.18 o
   3   4   4       79.07       81.00      1.43 o
   4   4   4       49.80       51.18      1.04 o
   5   4   4       95.95       88.88      1.49 o
   6   4   4       15.98       13.01      0.51 o
   7   4   4        0.30        0.33      0.31 o
   8   4   4      268.84      252.21      4.57 o
   9   4   4        3.83        4.06      0.51 o
  10   4   4       27.65       25.10      1.20 o
  11   4   4       67.68       65.16      2.03 o
  12   4   4       19.18       18.35      1.73 o
  13   4   4        3.62        4.87      0.71 o
  14   4   4        4.48        7.44      0.86 o
  15   4   4       10.28       10.73      0.97 o
  16   4   4        1.18        1.33      0.76 o
   1   5   4      159.42      171.67      2.59 o
   2   5   4       32.50       29.33      0.76 o
   3   5   4       17.24       15.38      0.61 o
   4   5   4       47.02       46.13      1.04 o
   5   5   4       94.31       92.19      1.62 o
   6   5   4       23.04       21.00      0.69 o
   7   5   4      112.36      106.19      2.31 o
   8   5   4      239.05      234.91      5.08 o
   9   5   4       58.29       60.00      1.94 o
  10   5   4        2.61        3.38      0.65 o
  11   5   4        5.24        5.11      0.71 o
  12   5   4        2.08        1.41      0.63 o
  13   5   4       16.03       16.73      1.37 o
  14   5   4        2.02        3.30      0.76 o
  15   5   4        1.13        1.34      0.71 o
  16   5   4       57.15       66.16      2.33 o
   0   6   4     1134.32     1138.70     20.86 o
   1   6   4       96.33       91.81      1.82 o
   2   6   4      120.86      119.52      2.05 o
   3   6   4        1.69        1.37      0.33 o
   4   6   4       82.94       84.11      1.58 o
   5   6   4       12.34       13.07      0.75 o
   6   6   4      267.45      245.15      4.04 o
   7   6   4       49.98       54.86      1.56 o
   8   6   4      117.48      110.16      3.54 o
   9   6   4       26.53       24.18      1.47 o
  10   6   4        6.23        7.28      0.94 o
  11   6   4        3.19        2.96      0.67 o
  12   6   4       27.21       26.18      1.38 o
  13   6   4        1.42        0.72      0.63 o
  14   6   4        0.10       -0.07      0.69 o
  15   6   4        4.93        5.65      0.95 o
   1   7   4      270.60      274.56      4.10 o
   2   7   4       35.54       38.01      1.04 o
   3   7   4       51.88       57.63      1.28 o
   4   7   4       67.07       63.83      1.55 o
   5   7   4      103.91      111.11      2.25 o
   6   7   4       45.23       44.83      1.26 o
   7   7   4       81.79       75.82      1.98 o
   8   7   4        6.84        4.99      0.65 o
   9   7   4       43.16       43.47      1.73 o
  10   7   4        2.12        2.21      0.72 o
  11   7   4       42.20       42.09      1.73 o
  12   7   4        4.61        3.64      0.81 o
  13   7   4        5.55        5.53      0.89 o
  14   7   4        1.16        0.29      1.11 o
   0   8   4       14.53       16.14      1.53 o
   1   8   4        1.45        1.51      0.45 o
   2   8   4       91.36       88.60      1.96 o
   3   8   4      101.26       94.62      2.37 o
   4   8   4        1.13        0.42      0.58 o
   5   8   4       92.08       84.72      2.28 o
   6   8   4        4.04        4.10      0.56 o
   7   8   4       21.62       24.23      1.16 o
   8   8   4       80.57       81.39      2.20 o
   9   8   4        0.66       -0.24      0.60 o
  10   8   4       17.87       12.34      1.10 o
  11   8   4        0.27        1.41      0.74 o
  12   8   4        6.16        7.80      1.02 o
  13   8   4        7.08        7.76      1.20 o
   1   9   4        4.47        5.22      0.65 o
   2   9   4        4.56        4.57      0.66 o
   3   9   4        3.49        3.67      0.68 o
   4   9   4       20.27       16.62      1.03 o
   5   9   4        5.98        8.16      0.99 o
   6   9   4        0.69        0.43      0.45 o
   7   9   4       24.49       24.16      1.20 o
   8   9   4        8.96        8.35      0.84 o
   9   9   4        3.45        5.51      0.98 o
  10   9   4        2.91        2.88      0.88 o
  11   9   4        7.22        8.87      1.54 o
  12   9   4        0.00        0.48      0.94 o
   0  10   4        4.11        4.85      1.06 o
   1  10   4        2.34        0.86      0.50 o
   2  10   4        0.22        0.80      0.55 o
   3  10   4       35.18       39.42      1.81 o
   4  10   4        1.41        0.83      0.56 o
   5  10   4       72.68       73.24      2.40 o
   6  10   4        0.05        0.52      0.59 o
   7  10   4       20.15       16.47      1.27 o
   8  10   4        2.69        3.20      1.20 o
   9  10   4        5.05        6.07      1.02 o
  10  10   4        6.41        5.98      1.04 o
   1  11   4        8.40        9.46      0.99 o
   2  11   4        1.65        1.52      0.72 o
   3  11   4        8.15        8.85      0.87 o
   4  11   4        6.03        6.96      0.84 o
   5  11   4       11.53       14.02      1.02 o
   6  11   4        3.30        3.54      0.72 o
   7  11   4        0.40        0.58      0.71 o
   8  11   4        1.60        1.55      1.07 o
   0  12   4        2.63        0.75      1.03 o
   1  12   4        0.08       -0.62      0.62 o
   2  12   4        1.12        1.56      0.76 o
   3  12   4        1.11        1.04      0.79 o
   4  12   4       10.42       11.54      1.14 o
   5  12   4        1.43        1.60      0.70 o
   1   1   5       21.89       27.16      0.59 o
   2   1   5      238.77      233.72      3.09 o
   3   1   5       27.30       30.01      0.72 o
   4   1   5       61.76       55.14      1.07 o
   5   1   5        7.51        8.88      0.83 o
   6   1   5      284.43      278.81      8.91 o
   7   1   5       33.17       36.23      1.18 o
   8   1   5       28.99       32.83      1.14 o
   9   1   5       32.42       34.00      1.01 o
  10   1   5       80.10       74.47      1.65 o
  11   1   5        0.17        0.27      0.39 o
  12   1   5        3.80        3.64      0.60 o
  13   1   5      116.49      110.32      2.61 o
  14   1   5       90.93       99.89      2.92 o
  15   1   5       23.93       28.84      1.58 o
  16   1   5       19.44       25.71      2.41 o
  17   1   5        0.78        1.43      1.01 o
   0   2   5      391.53      399.50      8.40 o
   1   2   5      141.90      146.19      2.25 o
   2   2   5      206.69      215.30      3.14 o
   3   2   5      155.82      164.35      2.49 o
   4   2   5       23.74       25.84      0.62 o
   5   2   5        4.20        2.33      0.35 o
   6   2   5       13.44       11.22      0.59 o
   7   2   5      187.04      183.23      3.10 o
   8   2   5       66.40       62.70      1.45 o
   9   2   5        2.10        1.81      0.39 o
  10   2   5        0.02       -0.31      0.31 o
  11   2   5        6.56        6.42      0.53 o
  12   2   5        6.74        6.55      0.63 o
  13   2   5       12.94       15.97      0.95 o
  14   2   5        3.25        3.25      0.59 o
  15   2   5       22.59       25.27      1.26 o
  16   2   5        0.12        0.15      0.56 o
   1   3   5      110.36      116.61      2.06 o
   2   3   5      150.34      154.65      2.20 o
   3   3   5      102.34      109.10      1.79 o
   4   3   5      147.21      155.92      2.24 o
   5   3   5        6.18        8.15      0.38 o
   6   3   5      206.24      198.34      3.32 o
   7   3   5       80.37       73.04      1.58 o
   8   3   5       37.40       33.23      1.03 o
   9   3   5      243.62      243.04      4.05 o
  10   3   5        2.66        3.27      0.48 o
  11   3   5        7.40        6.16      0.65 o
  12   3   5       12.87       11.30      0.80 o
  13   3   5       10.11       11.81      0.85 o
  14   3   5        2.46        0.92      0.54 o
  15   3   5       26.57       31.26      1.32 o
  16   3   5        5.78        7.83      1.01 o
   0   4   5      729.61      770.72     14.27 o
   1   4   5        4.24        4.47      0.95 o
   2   4   5      328.65      341.75      5.82 o
   3   4   5      642.09      632.35      9.26 o
   4   4   5      215.04      213.37      2.94 o
   5   4   5      553.53      526.57      8.36 o
   6   4   5      499.75      502.57      8.45 o
   7   4   5       47.52       51.89      1.44 o
   8   4   5       26.00       27.42      1.06 o
   9   4   5      104.45      102.28      2.31 o
  10   4   5       39.17       36.91      1.28 o
  11   4   5        9.15        9.20      0.74 o
  12   4   5       61.26       60.80      2.04 o
  13   4   5        0.09       -0.33      0.51 o
  14   4   5       24.61       28.02      2.39 o
  15   4   5        0.14        1.13      0.67 o
  16   4   5        0.32        0.46      0.74 o
   1   5   5      226.14      230.69      3.38 o
   2   5   5      125.13      124.86      2.29 o
   3   5   5       22.69       24.69      0.80 o
   4   5   5      453.06      450.90      6.22 o
   5   5   5       27.33       30.03      0.96 o
   6   5   5       52.04       52.84      1.43 o
   7   5   5       77.08       75.42      2.58 o
   8   5   5      106.42      105.57      2.38 o
   9   5   5        1.30        0.90      0.56 o
  10   5   5        0.62       -0.80      0.86 o
  11   5   5       35.54       36.52      1.55 o
  12   5   5       11.55       10.33      0.97 o
  13   5   5        7.45        7.69      0.86 o
  14   5   5        0.02       -0.25      0.70 o
  15   5   5        1.84        1.80      0.80 o
   0   6   5       23.65       21.80      1.32 o
   1   6   5       22.46       24.39      0.89 o
   2   6   5       33.73       37.03      1.08 o
   3   6   5      129.49      118.93      2.09 o
   4   6   5       35.21       39.09      1.05 o
   5   6   5        9.80       11.63      0.73 o
   6   6   5        0.79        1.07      0.44 o
   7   6   5        3.27        2.63      0.67 o
   8   6   5       13.39       13.84      1.29 o
   9   6   5       19.64       20.51      1.52 o
  10   6   5       35.85       37.38      1.60 o
  11   6   5       23.51       15.94      1.69 o
  12   6   5        1.74        2.96      0.79 o
  13   6   5        0.13        0.96      0.71 o
  14   6   5       12.26       14.84      1.23 o
   1   7   5       57.19       56.00      1.58 o
   2   7   5       23.99       21.83      1.30 o
   3   7   5       23.79       24.00      0.86 o
   4   7   5        1.51        3.83      0.51 o
   5   7   5       21.48       16.36      0.80 o
   6   7   5        7.24        5.24      0.68 o
   7   7   5        9.52        9.18      0.96 o
   8   7   5        3.49        2.71      0.75 o
   9   7   5        0.82       -0.17      0.60 o
  10   7   5       15.70       12.97      1.13 o
  11   7   5        3.96        4.49      0.84 o
  12   7   5       13.93       15.71      1.23 o
  13   7   5        0.53        1.06      0.71 o
   0   8   5      187.44      186.99      4.46 o
   1   8   5       61.32       58.29      1.88 o
   2   8   5       74.86       72.71      1.98 o
   3   8   5        5.40        6.53      0.69 o
   4   8   5       34.86       34.95      1.36 o
   5   8   5       48.04       50.83      2.02 o
   6   8   5      138.70      141.53      3.83 o
   7   8   5      145.15      142.16      4.16 o
   8   8   5        0.41        0.80      0.67 o
   9   8   5        4.47        5.17      0.92 o
  10   8   5        1.04        1.63      0.71 o
  11   8   5       12.88       13.34      1.23 o
  12   8   5        0.06        1.23      0.94 o
   1   9   5       59.21       57.47      1.91 o
   2   9   5        6.90        5.41      0.70 o
   3   9   5        0.19       -0.14      0.50 o
   4   9   5        4.76        2.65      0.63 o
   5   9   5        1.86        2.82      0.75 o
   6   9   5       14.56       16.96      1.89 o
   7   9   5       45.39       53.55      2.12 o
   8   9   5       61.06       70.24      2.49 o
   9   9   5       45.68       48.87      2.46 o
  10   9   5       24.96       28.53      1.70 o
  11   9   5        1.24        0.80      1.01 o
   0  10   5        2.94        1.92      1.07 o
   1  10   5        0.98        0.19      0.63 o
   2  10   5       12.05       11.51      0.89 o
   3  10   5        0.14       -0.09      0.52 o
   4  10   5        0.43        0.76      0.63 o
   5  10   5        1.87        1.00      0.94 o
   6  10   5       26.93       29.49      1.65 o
   7  10   5        0.11       -1.07      1.07 o
   8  10   5        8.31        9.12      1.45 o
   9  10   5       16.00       15.20      2.32 o
   1  11   5       13.46       13.29      1.15 o
   2  11   5        0.09       -0.13      0.67 o
   3  11   5        0.04       -0.53      0.55 o
   4  11   5       14.03       14.61      1.04 o
   5  11   5        0.00       -0.31      0.66 o
   6  11   5        9.33       11.60      1.79 o
   7  11   5        0.18        0.56      1.25 o
   0  12   5        3.56        6.43      1.45 o
   1  12   5        3.79        3.94      0.92 o
   2  12   5        1.66        2.85      0.83 o
   0   0   6       47.89       48.37      3.04 o
   1   0   6       91.88       84.62      1.83 o
   2   0   6      369.69      390.87      6.64 o
   3   0   6       97.79       97.04      2.01 o
   4   0   6       14.56       18.28      1.20 o
   5   0   6        0.40        1.63      1.34 o
   6   0   6       63.48       67.44      2.46 o
   7   0   6      115.23      137.77      4.11 o
   8   0   6      141.79      142.87      4.30 o
   9   0   6      495.23      477.97     19.07 o
  10   0   6       52.50       56.24      2.40 o
  11   0   6      118.46      108.18      3.67 o
  12   0   6        0.52       -0.20      1.16 o
  13   0   6      119.39      126.17      4.24 o
  14   0   6       82.86       78.53      3.22 o
  15   0   6       14.03       14.30      2.15 o
  16   0   6        6.20        4.65      1.79 o
   1   1   6      551.72      568.78      6.67 o
   2   1   6       93.81       91.51      1.46 o
   3   1   6        1.94        1.62      0.27 o
   4   1   6       50.21       46.19      1.15 o
   5   1   6        7.45        7.98      0.60 o
   6   1   6      165.18      163.80      3.28 o
   7   1   6       86.96       87.18      2.10 o
   8   1   6      706.27      675.85     11.43 o
   9   1   6       84.17       83.53      2.12 o
  10   1   6      124.05      110.20      2.57 o
  11   1   6       10.61        9.99      0.82 o
  12   1   6       34.84       34.33      1.34 o
  13   1   6        5.77        6.84      0.76 o
  14   1   6       84.55       89.53      2.86 o
  15   1   6       12.16       12.58      1.20 o
  16   1   6       29.81       41.96      2.53 o
   0   2   6       18.42       19.19      0.77 o
   1   2   6      105.51      107.35      1.99 o
   2   2   6      120.84      117.90      1.95 o
   3   2   6       49.58       50.44      1.06 o
   4   2   6       27.38       27.11      0.89 o
   5   2   6       63.04       61.51      1.63 o
   6   2   6      210.64      204.11      3.96 o
   7   2   6        9.65        9.25      0.69 o
   8   2   6       47.66       46.66      1.83 o
   9   2   6       67.76       66.91      1.83 o
  10   2   6        7.39        6.04      0.69 o
  11   2   6        3.06        2.44      0.62 o
  12   2   6        2.90        3.02      0.62 o
  13   2   6        0.79        1.49      0.72 o
  14   2   6        0.01       -0.66      0.66 o
  15   2   6        4.55        7.39      1.10 o
   1   3   6       64.28       68.39      1.63 o
   2   3   6       18.31       18.17      0.63 o
   3   3   6       59.34       58.88      1.22 o
   4   3   6       61.77       60.17      1.25 o
   5   3   6      134.79      133.18      2.24 o
   6   3   6        3.35        3.04      0.45 o
   7   3   6       41.50       38.18      1.13 o
   8   3   6        3.41        2.61      0.46 o
   9   3   6       31.68       31.36      1.04 o
  10   3   6        0.10       -0.41      0.41 o
  11   3   6       19.70       21.88      1.15 o
  12   3   6       29.14       27.75      1.20 o
  13   3   6        0.72        1.02      0.54 o
  14   3   6        1.95        0.49      0.55 o
  15   3   6        3.80        4.17      0.73 o
   0   4   6        5.13        4.72      1.34 o
   1   4   6       99.02       98.18      2.16 o
   2   4   6        0.59        0.91      0.34 o
   3   4   6      217.00      224.12      3.68 o
   4   4   6       94.65       95.82      1.95 o
   5   4   6        0.92        0.53      0.38 o
   6   4   6       37.43       36.34      1.11 o
   7   4   6       40.13       38.18      1.14 o
   8   4   6        1.55       -0.02      0.35 o
   9   4   6        3.41        2.79      0.47 o
  10   4   6       16.44       15.10      0.79 o
  11   4   6        9.25        8.00      1.04 o
  12   4   6        1.72        1.36      0.58 o
  13   4   6        0.94        0.47      0.55 o
  14   4   6       35.73       34.09      1.66 o
  15   4   6        0.06        0.38      1.05 o
   1   5   6       11.32       11.00      0.62 o
   2   5   6      366.30      366.87      5.71 o
   3   5   6       82.52       88.00      1.85 o
   4   5   6     1084.11     1036.99     23.11 o
   5   5   6       71.19       68.49      2.40 o
   6   5   6       31.38       27.94      1.44 o
   7   5   6        7.14        7.50      0.81 o
   8   5   6        2.08        3.17      0.53 o
   9   5   6        5.72        6.66      0.79 o
  10   5   6       48.66       47.75      1.84 o
  11   5   6       89.44       90.23      2.73 o
  12   5   6       10.17       11.22      1.04 o
  13   5   6        0.29       -0.42      0.63 o
  14   5   6        0.75        0.79      0.86 o
   0   6   6        7.57        7.33      0.88 o
   1   6   6        4.20        5.16      0.72 o
   2   6   6       28.40       25.51      0.94 o
   3   6   6       15.06       14.64      0.81 o
   4   6   6        3.97        2.37      0.46 o
   5   6   6        1.23        1.94      0.65 o
   6   6   6       71.24       66.64      2.16 o
   7   6   6        0.14       -0.50      0.50 o
   8   6   6        0.04       -0.18      0.54 o
   9   6   6        1.76        1.64      0.68 o
  10   6   6        2.32        2.69      0.71 o
  11   6   6        6.77        8.64      0.99 o
  12   6   6        0.39        0.46      0.71 o
  13   6   6        0.58        1.18      0.89 o
   1   7   6       27.66       26.75      1.52 o
   2   7   6       10.04        9.87      0.88 o
   3   7   6        7.92        6.93      0.76 o
   4   7   6        6.77        6.10      0.65 o
   5   7   6       89.02       86.72      2.58 o
   6   7   6       18.25       14.44      1.26 o
   7   7   6        1.85        0.64      0.66 o
   8   7   6       10.70       10.90      1.04 o
   9   7   6       20.01       20.25      1.37 o
  10   7   6        2.23        0.70      0.84 o
  11   7   6        2.43        2.01      0.79 o
  12   7   6        2.73        2.89      0.99 o
   0   8   6       87.13       86.79      4.47 o
   1   8   6       14.08       12.34      0.79 o
   2   8   6        1.08        1.09      0.56 o
   3   8   6       16.07       17.62      1.02 o
   4   8   6        1.43        2.47      0.65 o
   5   8   6        7.60        8.66      2.41 o
   6   8   6        0.67        0.09      0.91 o
   7   8   6       85.37       94.77      2.89 o
   8   8   6       12.71       12.82      1.84 o
   9   8   6       42.45       48.35      2.06 o
  10   8   6        8.62        9.71      1.13 o
  11   8   6       22.25       37.32      2.50 o
   1   9   6        1.88        1.93      0.66 o
   2   9   6        0.49        0.70      0.58 o
   3   9   6        8.59        9.20      0.89 o
   4   9   6        2.99        3.15      0.79 o
   5   9   6        0.59        1.60      0.94 o
   6   9   6       11.37       12.96      1.52 o
   7   9   6        7.49        6.97      1.88 o
   8   9   6        1.63        2.68      1.12 o
   9   9   6        9.86        7.53      1.32 o
   0  10   6       25.17       27.40      2.59 o
   1  10   6        0.56        0.44      0.93 o
   2  10   6        6.41        7.58      0.82 o
   3  10   6        6.06        4.66      0.86 o
   4  10   6        0.53        1.20      0.75 o
   5  10   6       24.73       21.47      2.86 o
   6  10   6        0.46       -0.15      0.98 o
   7  10   6       22.36       28.07      2.14 o
   1  11   6        5.34        4.83      0.90 o
   2  11   6        7.83        7.78      1.03 o
   3  11   6        0.06       -0.31      1.42 o
   4  11   6        0.54        0.79      0.75 o
   1   1   7      167.56      163.98      2.25 o
   2   1   7      141.18      137.34      2.54 o
   3   1   7        0.09        0.13      0.33 o
   4   1   7       18.27       17.76      0.88 o
   5   1   7       95.55       87.95      2.12 o
   6   1   7      185.91      189.09      3.93 o
   7   1   7       38.38       37.57      1.34 o
   8   1   7        0.00       -0.20      0.42 o
   9   1   7       24.49       26.06      1.16 o
  10   1   7       31.88       28.19      1.45 o
  11   1   7        6.91        6.86      0.78 o
  12   1   7        2.67        4.03      0.71 o
  13   1   7        2.17        2.64      0.72 o
  14   1   7       20.51       20.38      1.48 o
   0   2   7       91.73      101.25      2.47 o
   1   2   7        7.22        6.64      0.43 o
   2   2   7       12.99       11.49      0.53 o
   3   2   7        0.06       -0.25      0.28 o
   4   2   7       17.65       17.32      1.00 o
   5   2   7       13.55       12.60      0.78 o
   6   2   7       20.51       21.92      1.00 o
   7   2   7      110.48      100.77      2.41 o
   8   2   7       34.96       34.27      1.32 o
   9   2   7        5.55        5.46      0.72 o
  10   2   7        0.53       -0.16      0.49 o
  11   2   7        4.46        4.49      0.82 o
  12   2   7        2.59        2.01      0.60 o
  13   2   7       14.88       15.58      1.69 o
  14   2   7       12.43       14.57      1.34 o
   1   3   7       43.93       40.79      2.25 o
   2   3   7       24.77       25.87      0.88 o
   3   3   7        9.89        9.60      1.00 o
   4   3   7        2.85        1.95      0.44 o
   5   3   7      100.48       85.56      1.90 o
   6   3   7       15.56       17.85      0.94 o
   7   3   7        6.62        6.24      0.67 o
   8   3   7       12.48       11.56      0.86 o
   9   3   7        0.07        0.18      0.49 o
  10   3   7        6.95        7.70      0.78 o
  11   3   7        7.19        6.21      0.75 o
  12   3   7        0.68       -0.40      0.65 o
  13   3   7        7.67        9.96      1.28 o
  14   3   7        2.51        0.87      0.79 o
   0   4   7       65.44       65.88      2.39 o
   1   4   7      102.71      104.18      2.34 o
   2   4   7       27.43       34.05      1.18 o
   3   4   7      383.18      392.91      8.06 o
   4   4   7       38.55       46.38      2.97 o
   5   4   7      265.21      262.25      7.36 o
   6   4   7        0.87        1.29      0.51 o
   7   4   7       37.51       39.36      1.37 o
   8   4   7       61.72       61.65      1.81 o
   9   4   7        2.10        2.65      0.52 o
  10   4   7       20.79       24.05      1.12 o
  11   4   7       16.44       17.57      1.07 o
  12   4   7        9.41        9.13      1.08 o
  13   4   7        0.04       -0.55      0.55 o
   1   5   7       25.06       26.02      1.09 o
   2   5   7       72.48       72.69      1.91 o
   3   5   7       17.04       18.33      1.26 o
   4   5   7      471.55      478.17      8.23 o
   5   5   7       53.34       57.89      1.67 o
   6   5   7       14.21       17.28      1.13 o
   7   5   7       17.36       12.48      1.02 o
   8   5   7        3.14        3.65      0.79 o
   9   5   7       18.84       17.16      1.23 o
  10   5   7        0.26        1.00      0.95 o
  11   5   7       37.99       36.12      1.98 o
  12   5   7        8.28        9.95      1.57 o
  13   5   7        0.30        0.03      0.89 o
   0   6   7        0.06       -0.63      0.63 o
   1   6   7        7.82        7.73      0.77 o
   2   6   7       38.91       36.49      1.31 o
   3   6   7       49.52       40.91      1.68 o
   4   6   7       63.11       62.84      2.10 o
   5   6   7       10.47       10.44      1.03 o
   6   6   7        0.69        0.16      0.60 o
   7   6   7       25.38       19.81      1.26 o
   8   6   7       12.27       11.29      1.05 o
   9   6   7        0.61        1.28      0.71 o
  10   6   7       17.10       20.45      1.36 o
  11   6   7        7.99        6.39      1.04 o
  12   6   7        0.01        1.43      0.88 o
   1   7   7        0.55        0.74      0.51 o
   2   7   7        2.11        1.56      0.54 o
   3   7   7        0.15       -0.03      0.69 o
   4   7   7       14.67        8.60      1.20 o
   5   7   7        3.19        0.89      0.88 o
   6   7   7        7.81        8.04      0.99 o
   7   7   7        0.18        1.03      0.90 o
   8   7   7        0.17       -0.37      0.67 o
   9   7   7        4.14        3.74      1.44 o
  10   7   7        0.90        1.63      0.98 o
  11   7   7        4.39        4.83      1.43 o
   0   8   7       21.21       27.65      1.77 o
   1   8   7        0.16        0.20      0.46 o
   2   8   7       26.81       27.11      1.40 o
   3   8   7        0.13        0.18      0.76 o
   4   8   7        0.87        0.99      0.81 o
   5   8   7       22.67       20.09      3.04 o
   6   8   7        1.68        1.52      1.16 o
   7   8   7       21.15       21.02      2.77 o
   8   8   7        1.12        0.59      0.78 o
   9   8   7       18.08       16.11      1.64 o
   1   9   7        5.04        3.60      0.71 o
   2   9   7        8.38        8.09      0.99 o
   3   9   7        3.63        4.37      1.07 o
   4   9   7       42.50       46.13      2.46 o
   5   9   7        7.56        7.05      1.32 o
   6   9   7        5.27        5.66      1.26 o
   7   9   7        0.30        1.25      1.61 o
   0  10   7       10.48       13.56      1.59 o
   1  10   7       14.35       14.60      1.32 o
   2  10   7        0.09        0.19      0.83 o
   3  10   7        1.57        2.59      1.34 o
   4  10   7        9.61        9.05      1.39 o
   0   0   8      139.53      133.27      3.90 o
   1   0   8      194.21      190.14      4.33 o
   2   0   8       41.42       40.99      1.57 o
   3   0   8        3.30        2.75      0.81 o
   4   0   8      151.09      142.34      4.36 o
   5   0   8       74.17       82.47      3.03 o
   6   0   8      667.05      644.70     21.86 o
   7   0   8       30.78       33.82      1.96 o
   8   0   8       27.40       24.11      1.70 o
   9   0   8       45.99       44.47      2.28 o
  10   0   8       34.83       30.46      1.90 o
  11   0   8       47.24       44.89      2.40 o
  12   0   8       97.54      108.88      4.74 o
  13   0   8       38.07       41.66      2.68 o
   1   1   8       35.38       37.47      1.04 o
   2   1   8        1.88        1.12      0.39 o
   3   1   8       65.90       66.28      1.59 o
   4   1   8       19.68       19.17      0.97 o
   5   1   8        2.29        2.65      0.58 o
   6   1   8       60.72       57.20      1.76 o
   7   1   8        0.50        0.40      0.51 o
   8   1   8       58.08       50.35      1.65 o
   9   1   8       15.44       17.72      1.32 o
  10   1   8       49.22       44.74      1.65 o
  11   1   8       40.20       37.32      1.52 o
  12   1   8        4.05        1.86      0.73 o
  13   1   8        9.18        7.61      0.96 o
   0   2   8       44.99       44.91      1.60 o
   1   2   8        0.01       -0.33      0.35 o
   2   2   8        6.87        5.36      0.61 o
   3   2   8        7.94        8.50      0.63 o
   4   2   8        3.90        3.37      0.53 o
   5   2   8        2.86        2.21      0.58 o
   6   2   8        1.49        0.20      0.49 o
   7   2   8        0.78        0.79      0.58 o
   8   2   8        0.96       -0.43      0.47 o
   9   2   8        2.15        2.10      0.63 o
  10   2   8        8.45        7.94      0.82 o
  11   2   8        1.92        1.61      0.62 o
  12   2   8        1.36        1.42      0.69 o
   1   3   8        1.36        1.37      0.79 o
   2   3   8        0.01       -0.47      0.47 o
   3   3   8       11.53       11.84      0.73 o
   4   3   8       10.73        8.39      0.80 o
   5   3   8       28.29       29.51      1.45 o
   6   3   8       34.21       32.79      1.29 o
   7   3   8       24.31       24.15      1.16 o
   8   3   8        0.02        0.25      0.51 o
   9   3   8        2.16        1.38      0.62 o
  10   3   8        8.22        8.37      0.85 o
  11   3   8        6.70        4.98      0.80 o
  12   3   8        8.15        6.79      1.30 o
   0   4   8       27.84       27.28      1.55 o
   1   4   8        0.50        1.11      0.60 o
   2   4   8      167.93      166.49      4.06 o
   3   4   8       17.67       18.39      1.13 o
   4   4   8       52.34       53.07      1.92 o
   5   4   8       59.14       61.13      1.82 o
   6   4   8       90.76       92.57      2.78 o
   7   4   8       14.78       14.68      1.17 o
   8   4   8        1.03        0.98      0.68 o
   9   4   8        5.33        8.34      0.99 o
  10   4   8        8.30        7.64      0.85 o
  11   4   8        5.44        5.49      1.32 o
   1   5   8       33.77       32.74      1.51 o
   2   5   8       46.12       42.70      1.75 o
   3   5   8        1.96        2.32      1.27 o
   4   5   8      157.93      151.51      5.10 o
   5   5   8       75.52       73.72      3.03 o
   6   5   8       28.83       23.04      1.76 o
   7   5   8       23.51       23.15      1.83 o
   8   5   8        2.24        3.04      1.07 o
   9   5   8       67.60       78.34      3.35 o
  10   5   8        0.66        1.45      0.94 o
  11   5   8       11.97       11.26      1.97 o
   0   6   8       65.14       63.29      2.59 o
   1   6   8        0.00       -0.18      0.62 o
   2   6   8       28.61       27.56      1.44 o
   3   6   8        1.21       -0.58      0.58 o
   4   6   8        0.23        0.36      0.81 o
   5   6   8        4.01        4.12      1.07 o
   6   6   8       48.29       50.51      2.21 o
   7   6   8        4.04        2.85      0.81 o
   8   6   8       16.56       15.77      1.90 o
   9   6   8        0.00       -0.27      0.88 o
  10   6   8        0.00       -0.34      0.98 o
   1   7   8        0.26       -0.28      0.58 o
   2   7   8        2.58        2.01      0.75 o
   3   7   8        0.01        0.03      0.81 o
   4   7   8        0.05       -0.15      0.89 o
   5   7   8        1.94        0.39      0.81 o
   6   7   8        2.53        2.85      1.07 o
   7   7   8       24.15       22.86      1.83 o
   8   7   8        0.68       -0.63      0.88 o
   0   8   8        0.48       -0.46      1.16 o
   1   8   8        5.43        6.85      1.25 o
   2   8   8        0.28       -0.73      0.81 o
   3   8   8        5.79        8.15      1.25 o
   4   8   8        6.03        5.57      1.20 o
   5   8   8        1.14        2.18      1.34 o
   6   8   8        0.44        0.98      0.99 o
   1   9   8        7.65       10.19      1.97 o
   2   9   8        8.52        8.97      1.37 o
   3   9   8        0.20       -0.20      1.43 o
   1   1   9       55.92       56.36      2.06 o
   2   1   9        0.01       -0.30      0.37 o
   3   1   9        5.61        7.30      0.73 o
   4   1   9        6.66        7.42      0.76 o
   5   1   9      129.76      123.90      2.93 o
   6   1   9       33.57       35.73      1.45 o
   7   1   9        3.16        3.21      0.69 o
   8   1   9        0.92        0.20      0.58 o
   9   1   9        3.09        1.08      0.64 o
  10   1   9        7.23        8.07      0.94 o
  11   1   9        2.31        2.09      0.83 o
   0   2   9        2.05        1.43      1.25 o
   1   2   9       27.82       30.49      1.90 o
   2   2   9        5.07        4.21      0.56 o
   3   2   9        4.22        3.23      0.56 o
   4   2   9        0.40        0.15      0.56 o
   5   2   9       88.32       90.79      2.39 o
   6   2   9        0.16       -0.16      0.67 o
   7   2   9        5.39        5.59      0.72 o
   8   2   9       15.67       13.19      1.00 o
   9   2   9        6.57        6.92      0.85 o
  10   2   9        0.13       -0.54      0.54 o
   1   3   9      102.29      111.31      5.19 o
   2   3   9       12.12       11.16      1.02 o
   3   3   9        9.76       13.17      1.09 o
   4   3   9       36.56       40.12      1.52 o
   5   3   9       35.32       36.08      1.47 o
   6   3   9        2.16        2.37      0.67 o
   7   3   9       10.04       12.27      0.96 o
   8   3   9        1.57        0.83      0.62 o
   9   3   9        0.36        0.24      0.62 o
  10   3   9        3.50        4.16      0.98 o
   0   4   9      127.97      147.20      6.80 o
   1   4   9        0.09        0.18      0.88 o
   2   4   9       79.26       87.07      2.64 o
   3   4   9       10.05       11.23      1.02 o
   4   4   9       11.76       14.01      1.13 o
   5   4   9        3.07        1.63      0.80 o
   6   4   9       15.56       15.67      1.61 o
   7   4   9        0.04       -0.05      0.65 o
   8   4   9       59.90       67.88      2.47 o
   9   4   9        4.23        3.04      1.01 o
   1   5   9       70.15       78.35      3.29 o
   2   5   9        4.73        4.24      0.86 o
   3   5   9        9.31       10.56      1.06 o
   4   5   9        2.52        3.15      0.79 o
   5   5   9       17.41       13.51      1.45 o
   6   5   9        5.99        3.14      1.12 o
   7   5   9       21.68       22.94      3.04 o
   8   5   9        0.38        0.54      1.25 o
   0   6   9       12.52       12.16      2.15 o
   1   6   9       12.21       11.44      1.39 o
   2   6   9       27.56       21.90      1.41 o
   3   6   9        0.01        0.19      0.98 o
   4   6   9        5.20        4.35      1.07 o
   5   6   9        7.25        6.05      1.52 o
   6   6   9       16.55       15.38      2.15 o
   7   6   9        0.03        0.00      1.25 o
   1   7   9        4.04        4.64      1.25 o
   2   7   9       10.82       11.23      1.39 o
   3   7   9        1.04       -0.01      0.94 o
   4   7   9        1.56        1.43      1.01 o
   0   0  10        1.11        0.54      1.25 o
   1   0  10        1.13        2.06      0.88 o
   2   0  10       13.56       11.09      1.97 o
   3   0  10        0.55       -0.36      1.07 o
   4   0  10      120.39      124.23      4.22 o
   5   0  10       37.32       42.50      2.34 o
   6   0  10       59.51       56.15      4.74 o
   7   0  10        1.20        0.51      0.94 o
   8   0  10        0.15        1.61      1.43 o
   1   1  10        3.70        3.16      0.83 o
   2   1  10       12.39       11.96      1.17 o
   3   1  10       10.41        8.11      1.52 o
   4   1  10       77.26       82.55      2.71 o
   5   1  10        1.53        0.51      0.73 o
   6   1  10        2.16        2.38      0.75 o
   7   1  10       12.30       11.20      1.10 o
   8   1  10       13.35       16.82      1.64 o
   0   2  10        3.40        0.72      1.25 o
   1   2  10        0.02        0.27      0.88 o
   2   2  10       15.64       14.65      1.58 o
   3   2  10       61.07       68.89      2.51 o
   4   2  10        5.15        2.36      0.68 o
   5   2  10       23.39       23.87      1.27 o
   6   2  10        4.37        5.96      0.82 o
   7   2  10       16.68       18.88      1.34 o
   1   3  10        0.01        0.31      0.94 o
   2   3  10        2.51        1.52      0.99 o
   3   3  10        1.17        1.72      0.94 o
   4   3  10        2.43        2.25      0.99 o
   5   3  10        3.89        5.76      0.99 o
   6   3  10       24.22       28.49      1.96 o
   0   4  10       47.09       42.56      3.58 o
   1   4  10       15.97       16.84      1.70 o
   2   4  10       12.43       12.05      1.52 o
   3   4  10        3.91        5.29      2.06 o
   4   4  10        0.00        0.00      0.73 o
   5   4  10        9.86       11.44      1.97 o
   1   5  10        0.83        1.95      1.07 o
   2   5  10        0.54        0.09      0.88 o
   3   5  10        3.24        3.22      1.43 o
   4   5  10       17.02       17.34      2.15 o
 
